# Supplementary material for: S-SCAM is essential for synapse formation
Source: Front Cell Neurosci. 2023 Nov 16;17:1182493. doi: 10.3389/fncel.2023.1182493 (PMC10690602; doi:10.3389/fncel.2023.1182493)
Supplement: Supplementary file 1 [file Data_Sheet_1.zip]

Archive with 34 entries (31 files):
- Data Sheet 1/
- Data Sheet 1/Supplementary Data S2 - List of pPCR Primers.pdf
- __MACOSX/
- __MACOSX/Data Sheet 1/
- __MACOSX/Data Sheet 1/._Supplementary Data S2 - List of pPCR Primers.pdf
- Data Sheet 1/Suppl. Figure S5.tif
- __MACOSX/Data Sheet 1/._Suppl. Figure S5.tif
- Data Sheet 1/Suppl. Figure S4.tif
- __MACOSX/Data Sheet 1/._Suppl. Figure S4.tif
- Data Sheet 1/Suppl. Figure S6 Legend.pdf
- __MACOSX/Data Sheet 1/._Suppl. Figure S6 Legend.pdf
- Data Sheet 1/Suppl. Figure S6.tif
- __MACOSX/Data Sheet 1/._Suppl. Figure S6.tif
- Data Sheet 1/Suppl. Figure S3 Legend.pdf
- __MACOSX/Data Sheet 1/._Suppl. Figure S3 Legend.pdf
- Data Sheet 1/Suppl. Figure S3.tif
- __MACOSX/Data Sheet 1/._Suppl. Figure S3.tif
- Data Sheet 1/Suppl. Figure S2.tif
- __MACOSX/Data Sheet 1/._Suppl. Figure S2.tif
- Data Sheet 1/Suppl. Figure S1.tif
- __MACOSX/Data Sheet 1/._Suppl. Figure S1.tif
- Data Sheet 1/Suppl. Figure S4 Legend.pdf
- __MACOSX/Data Sheet 1/._Suppl. Figure S4 Legend.pdf
- Data Sheet 1/Supplementary Data S3 - shRNA sequences.pdf
- __MACOSX/Data Sheet 1/._Supplementary Data S3 - shRNA sequences.pdf
- Data Sheet 1/Suppl. Figure S1 Legend.pdf
- __MACOSX/Data Sheet 1/._Suppl. Figure S1 Legend.pdf
- Data Sheet 1/Suppl. Figure S2 Legend.pdf
- __MACOSX/Data Sheet 1/._Suppl. Figure S2 Legend.pdf
- Data Sheet 1/Supplementary Data S1 - DeepSeq analysis.pdf
- __MACOSX/Data Sheet 1/._Supplementary Data S1 - DeepSeq analysis.pdf
- Data Sheet 1/Suppl. Figure S5 Legend.pdf
- __MACOSX/Data Sheet 1/._Suppl. Figure S5 Legend.pdf
- __MACOSX/._Data Sheet 1
